# Supplementary material for: ATOMS (Adjustable Trans-Obturator Male System) in Patients with Post-Prostatectomy Incontinence and Previously Treated Urethral Stricture or Bladder Neck Contracture
Source: J Clin Med. 2022 Aug 19;11(16):4882. doi: 10.3390/jcm11164882 (PMC9410097; doi:10.3390/jcm11164882)
Supplement: Supplementary file 1 [file jcm-11-04882-s001.zip]

Archive with 1 entries (1 files):
- jcm-1822672-supplementary.pdf
